# Supplementary material for: Crystal structures of (E)-3-(furan-2-yl)-2-phenyl-N-tosyl­acryl­amide and (E)-3-phenyl-2-(m-tol­yl)-N-tosyl­acryl­amide
Source: Acta Crystallogr E Crystallogr Commun. 2016 May 10;72(Pt 6):797–800. doi: 10.1107/S2056989016007611 (PMC4908551; doi:10.1107/S2056989016007611)
Supplement: Supplementary file 1 [file e-72-00797-sup1.cif]

##############################################################################
#                                                                            #
# This CIF contains the data in a paper accepted for publication in          #
# Acta Crystallographica Section E. It conforms to the requirements of       #
# Notes for Authors for Acta Crystallographica Section E, and has been       #
# peer reviewed under the auspices of the IUCr Commission on Journals.       #
#                                                                            #
# Full details of the Crystallographic Information File format               #
# are given in the paper "The Crystallographic Information File (CIF):       #
# a New Standard Archive File for Crystallography" by S. R. Hall, F. H.      #
# Allen and I. D. Brown [Acta Cryst. (1991), A47, 655-685].                  #
#                                                                            #
# The current version of the core CIF dictionary is obtainable from          #
# ftp://ftp.iucr.org/pub/cif_core.dic.                                       #
#                                                                            #
# Software is freely available for graphical display of the structure(s)     #
# in this CIF. For information consult the CIF software page                 #
# http://www.iucr.org/resources/cif/software.                                #
#                                                                            #
# This file may be used for bona fide research purposes within the           #
# scientific community so long as proper attribution is given to the journal # 
# article from which it was obtained.                                        #
#                                                                            #
##############################################################################
data_global
_journal_date_recd_electronic     2016-04-25
_journal_date_accepted     2016-05-06
_journal_name_full     'Acta Crystallographica, Section E'
_journal_year     2016
_journal_volume     72
_journal_issue      6
_journal_page_first     797
_journal_page_last     800
_journal_paper_category     GO
_journal_paper_doi     10.1107/S2056989016007611
_journal_coeditor_code     SU5296
_publ_contact_author_name     'dong cheng'
_publ_contact_author_address
;
School of Chemistry and Materials Engineering
Chaohu College
Chaohu Anhui
People's Republic of China
;
_publ_contact_author_email     'mxzcd79@163.com'
_publ_contact_author_fax     ?
_publ_contact_author_phone     ?
_publ_section_title
;
Crystal structures of
(<i>E</i>)-3-(furan-2-yl)-2-phenyl-<i>N</i>-tosylacrylamide and
(<i>E</i>)-3-phenyl-2-(<i>m</i>-tolyl)-<i>N</i>-tosylacrylamide
;
_publ_section_title_footnote     .
loop_
    _publ_author_name
    _publ_author_footnote
    _publ_author_address
    'Cheng, Dong' .
;
School of Chemistry and Materials Engineering
Chaohu College
Chaohu Anhui
People's Republic of China
;
    'Meng, Xiangzhen' .
;
School of Chemistry and Materials Engineering
Chaohu College
Chaohu Anhui
People's Republic of China
;
    'Sheng, Zeyuan' .
;
School of Chemistry and Materials Engineering
Chaohu College
Chaohu Anhui
People's Republic of China
;
    'Wang, Shuangming' .
;
School of Chemistry and Materials Engineering
Chaohu College
Chaohu Anhui
People's Republic of China
;
    'Duan, Yuanyuan' .
;
School of Chemistry and Materials Engineering
Chaohu College
Chaohu Anhui
People's Republic of China
;
    'Li, Ziqian' .
;
School of Chemistry and Materials Engineering
Chaohu College
Chaohu Anhui
People's Republic of China
;
_publ_section_synopsis
;
In the title <i>N</i>-tosylacrylamide compounds, (I) and (II), the conformation
about the C\\db C bond is <i>E</i>. In (I), the furan, phenyl and
4-methylbenzene rings are inclined to the acrylamide mean plane [--NH---C(\\db
 O)---C\\db C--] by 26.47(11), 69.01(8) and 82.49(9)\%, respectively. In (II),
the phenyl, and 3-methyl and 4-methylbenzene rings are inclined to the
acrylamide mean plane by 11.61(10), 78.44(10) and 78.24(10)\%, respectively.
In the crystals of both compounds, molecules are linked by pairs of N---H...O
hydrogen bonds, forming inversion dimers with <i>R</i>~2~^2^(8) ring motifs.
;
data_I
_database_code_depnum_ccdc_archive 'CCDC 1478729'
_chemical_name_systematic
;
(<i>E</i>)-3-(Furan-2-yl)-<i>N</i>-(4-methylphenylsulfonyl)-2-phenylacrylamide
;
_chemical_name_common     ?
_chemical_formula_moiety     'C20 H17 N O4 S'
_chemical_formula_sum     'C20 H17 N O4 S'
_chemical_formula_structural     ?
_chemical_formula_iupac     'C20 H17 N O4 S'
_chemical_formula_weight     367.41
_chemical_melting_point     ?
_symmetry_cell_setting     triclinic
_symmetry_space_group_name_H-M     'P -1'
_symmetry_space_group_name_Hall     '-P 1'
loop_
    _space_group_symop_id
    _space_group_symop_operation_xyz
    1 x,y,z
    2 -x,-y,-z
_cell_length_a     10.309(2)
_cell_length_b     10.391(2)
_cell_length_c     10.566(2)
_cell_angle_alpha     69.598(2)
_cell_angle_beta     75.790(2)
_cell_angle_gamma     61.445(2)
_cell_volume     927.5(3)
_cell_formula_units_Z     2
_cell_measurement_reflns_used     8167
_cell_measurement_theta_min     2.26
_cell_measurement_theta_max     27.45
_cell_measurement_temperature     293
_cell_special_details
;
;
_exptl_crystal_description     'block'
_exptl_crystal_colour     'colorless'
_exptl_crystal_size_max     0.21
_exptl_crystal_size_mid     0.20
_exptl_crystal_size_min     0.19
_exptl_crystal_size_rad     ?
_exptl_crystal_density_diffrn     1.316
_exptl_crystal_density_meas     ?
_exptl_crystal_density_method     'Not Measured'
_exptl_crystal_F_000     384
_exptl_absorpt_coefficient_mu     0.199
_exptl_absorpt_correction_type     multi-scan
_exptl_absorpt_process_details
;
(SADABS; Bruker, 2008)
;
_exptl_absorpt_correction_T_min     0.959
_exptl_absorpt_correction_T_max     0.963
_exptl_special_details
;
;
_diffrn_ambient_temperature     293
_diffrn_radiation_type     'MoK\a'
_diffrn_radiation_wavelength     0.71073
_diffrn_radiation_source     'fine-focus sealed tube'
_diffrn_radiation_monochromator     graphite
_diffrn_measurement_device_type     'Bruker APEXII CCD area-detector'
_diffrn_measurement_method     'phi and omega scans'
_diffrn_detector_area_resol_mean     18.4
_diffrn_reflns_number     8964
_diffrn_reflns_av_R_equivalents     0.0236
_diffrn_reflns_theta_min     2.07
_diffrn_reflns_theta_max     25.00
_diffrn_reflns_theta_full     25.00
_diffrn_measured_fraction_theta_max     0.997
_diffrn_measured_fraction_theta_full     0.997
_diffrn_reflns_limit_h_min     -12
_diffrn_reflns_limit_h_max     12
_diffrn_reflns_limit_k_min     -12
_diffrn_reflns_limit_k_max     12
_diffrn_reflns_limit_l_min     -12
_diffrn_reflns_limit_l_max     12
_diffrn_reflns_reduction_process
;
;
_refine_special_details
;
 Refinement on F^2^ for ALL reflections except those
 flagged by the user for potential systematic errors.
 Weighted R-factors wR and all goodnesses of fit S
 are based on F^2^, conventional R-factors R are based
 on F, with F set to zero for negative F^2^. The
 observed criterion of F^2^ > 2sigma(F^2^) is used only
 for calculating -R-factor-obs etc. and is not
 relevant to the choice of reflections for refinement.
 R-factors based on F^2^ are statistically about twice
 as large as those based on F, and R-factors based on
 ALL data will be even larger.
;
_reflns_number_total     3258
_reflns_number_gt     3012
_reflns_threshold_expression     I>2\s(I)
_refine_ls_structure_factor_coef     Fsqd
_refine_ls_matrix_type     full
_refine_ls_R_factor_all     0.0374
_refine_ls_R_factor_gt     0.0351
_refine_ls_wR_factor_gt     0.0996
_refine_ls_wR_factor_ref     0.1022
_refine_ls_goodness_of_fit_ref     1.042
_refine_ls_restrained_S_all     1.042
_refine_ls_number_reflns     3258
_refine_ls_number_parameters     237
_refine_ls_number_restraints     0
_refine_ls_number_constraints     ?
_refine_ls_hydrogen_treatment     constr
_refine_ls_weighting_scheme     calc
_refine_ls_weighting_details
         'calc w=1/[\s^2^(Fo^2^)+(0.0560P)^2^+0.2660P] where P=(Fo^2^+2Fc^2^)/3'
_atom_sites_solution_hydrogens     geom
_atom_sites_solution_primary     direct
_atom_sites_solution_secondary     difmap
_refine_ls_shift/su_max     0.029
_refine_ls_shift/su_mean     0.000
_refine_diff_density_max     0.297
_refine_diff_density_min     -0.314
_refine_ls_extinction_method
;
SHELXL97 (Sheldrick, 2008)
;
_refine_ls_extinction_coef     0.043(4)
_refine_ls_extinction_expression
                                  'FC^*^=KFC[1+0.001XFC^2^\L^3^/SIN(2\Q)]^-1/4^'
_refine_ls_abs_structure_details     ?
_refine_ls_abs_structure_Flack     .
loop_
    _atom_type_symbol
    _atom_type_description
    _atom_type_scat_dispersion_real
    _atom_type_scat_dispersion_imag
    _atom_type_scat_source
    C C 0.0033 0.0016 ' International Tables Vol C Tables 4.2.6.8 and 6.1.1.4'
    H H 0.0000 0.0000 ' International Tables Vol C Tables 4.2.6.8 and 6.1.1.4'
    N N 0.0061 0.0033 ' International Tables Vol C Tables 4.2.6.8 and 6.1.1.4'
    O O 0.0106 0.0060 ' International Tables Vol C Tables 4.2.6.8 and 6.1.1.4'
    S S 0.1246 0.1234 ' International Tables Vol C Tables 4.2.6.8 and 6.1.1.4'
_computing_data_collection
;
APEX2 (Bruker, 2008)
;
_computing_cell_refinement
;
SAINT (Bruker, 2008)
;
_computing_data_reduction
;
SAINT (Bruker, 2008)
;
_computing_structure_solution
;
SHELXS97 (Sheldrick, 2008)
;
_computing_structure_refinement
;
SHELXL97 (Sheldrick, 2008)
;
_computing_molecular_graphics
;
PLATON (Spek, 2009) and Mercury (Macrae <i>et al.</i>,  2008)
;
_computing_publication_material
;
SHELXTL (Sheldrick, 2008) and PLATON (Spek, 2009)
;
loop_
    _atom_site_type_symbol
    _atom_site_label
    _atom_site_fract_x
    _atom_site_fract_y
    _atom_site_fract_z
    _atom_site_U_iso_or_equiv
    _atom_site_thermal_displace_type
    _atom_site_calc_flag
    _atom_site_refinement_flags
    _atom_site_occupancy
    _atom_site_disorder_assembly
    _atom_site_disorder_group
    S S1 0.31262(4) -0.04942(4) 0.99847(4) 0.03980(10)
                                                     Uani d . 1.000 . .
    O O1 0.44114(12) -0.12030(13) 1.07038(11) 0.0504(4) Uani d . 1.000 . .
    O O2 0.25505(13) -0.14223(13) 0.98347(12) 0.0505(4) Uani d . 1.000 . .
    O O3 0.14722(12) 0.13779(14) 0.75876(12) 0.0566(4) Uani d . 1.000 . .
    O O4 0.14941(14) 0.51936(14) 0.33592(12) 0.0600(4) Uani d . 1.000 . .
    N N1 0.36504(13) 0.03957(14) 0.84691(12) 0.0412(4) Uani d . 1.000 . .
    C C1 -0.1644(3) 0.4486(3) 1.2413(3) 0.1107(11) Uani d . 1.000 . .
    C C2 -0.0458(2) 0.3231(2) 1.1810(2) 0.0702(7) Uani d . 1.000 . .
    C C3 0.0932(3) 0.3215(3) 1.1313(2) 0.0737(8) Uani d . 1.000 . .
    C C4 0.2016(2) 0.2091(2) 1.0754(2) 0.0599(6) Uani d . 1.000 . .
    C C5 0.17206(17) 0.09570(18) 1.06750(15) 0.0433(5) Uani d . 1.000 . .
    C C6 0.03613(18) 0.0933(2) 1.11682(17) 0.0529(6) Uani d . 1.000 . .
    C C7 -0.0712(2) 0.2073(3) 1.1735(2) 0.0659(7) Uani d . 1.000 . .
    C C8 0.27179(16) 0.12761(16) 0.74414(15) 0.0397(5) Uani d . 1.000 . .
    C C9 0.33631(16) 0.20731(16) 0.61840(14) 0.0374(4) Uani d . 1.000 . .
    C C10 0.49564(16) 0.17520(16) 0.60270(14) 0.0379(4) Uani d . 1.000 . .
    C C11 0.53485(19) 0.28623(19) 0.60036(17) 0.0496(5) Uani d . 1.000 . .
    C C12 0.6822(2) 0.2583(2) 0.58483(19) 0.0595(7) Uani d . 1.000 . .
    C C13 0.7919(2) 0.1204(2) 0.5697(2) 0.0634(7) Uani d . 1.000 . .
    C C14 0.7551(2) 0.0091(2) 0.5724(2) 0.0636(6) Uani d . 1.000 . .
    C C15 0.60774(18) 0.03538(19) 0.59019(17) 0.0489(5) Uani d . 1.000 . .
    C C16 0.24031(17) 0.31073(16) 0.52654(15) 0.0418(5) Uani d . 1.000 . .
    C C17 0.27222(18) 0.39778(17) 0.39410(16) 0.0459(5) Uani d . 1.000 . .
    C C18 0.3932(2) 0.3905(2) 0.30719(18) 0.0635(6) Uani d . 1.000 . .
    C C19 0.3424(3) 0.5141(2) 0.18957(19) 0.0735(8) Uani d . 1.000 . .
    C C20 0.1978(3) 0.5878(2) 0.2122(2) 0.0683(7) Uani d . 1.000 . .
    H H1 0.45440 0.03080 0.83110 0.0490 Uiso c R 1.000 . .
    H H1A -0.13250 0.44460 1.32120 0.1660 Uiso c R 1.000 . .
    H H1B -0.25440 0.43580 1.26480 0.1660 Uiso c R 1.000 . .
    H H1C -0.18190 0.54530 1.17620 0.1660 Uiso c R 1.000 . .
    H H3 0.11260 0.39830 1.13610 0.0880 Uiso c R 1.000 . .
    H H4 0.29410 0.20900 1.04310 0.0720 Uiso c R 1.000 . .
    H H6 0.01720 0.01620 1.11200 0.0630 Uiso c R 1.000 . .
    H H7 -0.16290 0.20600 1.20750 0.0790 Uiso c R 1.000 . .
    H H11 0.46120 0.38060 0.60930 0.0600 Uiso c R 1.000 . .
    H H12 0.70710 0.33340 0.58460 0.0710 Uiso c R 1.000 . .
    H H13 0.89090 0.10250 0.55770 0.0760 Uiso c R 1.000 . .
    H H14 0.82930 -0.08450 0.56220 0.0760 Uiso c R 1.000 . .
    H H15 0.58380 -0.04160 0.59380 0.0590 Uiso c R 1.000 . .
    H H16 0.14160 0.32800 0.55170 0.0500 Uiso c R 1.000 . .
    H H18 0.49070 0.31910 0.32090 0.0760 Uiso c R 1.000 . .
    H H19 0.40080 0.53830 0.11130 0.0880 Uiso c R 1.000 . .
    H H20 0.13730 0.67450 0.15190 0.0820 Uiso c R 1.000 . .
loop_
    _atom_site_aniso_label
    _atom_site_aniso_U_11
    _atom_site_aniso_U_22
    _atom_site_aniso_U_33
    _atom_site_aniso_U_12
    _atom_site_aniso_U_13
    _atom_site_aniso_U_23
    S1 0.0370(2) 0.0433(2) 0.0375(2) -0.0226(2) -0.0060(2) 0.0002(2)
    O1 0.0430(6) 0.0558(7) 0.0455(6) -0.0249(5) -0.0132(5) 0.0052(5)
    O2 0.0530(7) 0.0483(6) 0.0544(7) -0.0305(5) -0.0088(5) -0.0036(5)
    O3 0.0423(6) 0.0675(8) 0.0527(7) -0.0300(6) -0.0106(5) 0.0053(6)
    O4 0.0613(8) 0.0502(7) 0.0535(7) -0.0213(6) -0.0173(6) 0.0067(5)
    N1 0.0351(6) 0.0488(7) 0.0370(7) -0.0225(6) -0.0040(5) -0.0017(5)
    C1 0.113(2) 0.0914(19) 0.101(2) -0.0286(17) 0.0316(17) -0.0472(16)
    C2 0.0717(13) 0.0694(13) 0.0546(11) -0.0226(11) 0.0076(10) -0.0209(9)
    C3 0.0871(15) 0.0661(12) 0.0762(14) -0.0420(12) 0.0087(12) -0.0271(11)
    C4 0.0568(10) 0.0622(11) 0.0676(12) -0.0359(9) 0.0055(9) -0.0184(9)
    C5 0.0421(8) 0.0516(9) 0.0358(7) -0.0249(7) -0.0034(6) -0.0047(6)
    C6 0.0457(9) 0.0704(11) 0.0483(9) -0.0318(8) -0.0001(7) -0.0157(8)
    C7 0.0484(10) 0.0895(14) 0.0567(11) -0.0302(10) 0.0091(8) -0.0254(10)
    C8 0.0380(8) 0.0397(8) 0.0393(8) -0.0181(6) -0.0044(6) -0.0061(6)
    C9 0.0389(8) 0.0341(7) 0.0370(7) -0.0154(6) -0.0015(6) -0.0093(6)
    C10 0.0402(8) 0.0404(8) 0.0303(7) -0.0185(6) -0.0004(6) -0.0068(6)
    C11 0.0504(9) 0.0458(9) 0.0537(10) -0.0237(8) 0.0026(7) -0.0156(7)
    C12 0.0609(11) 0.0707(12) 0.0611(11) -0.0436(10) 0.0024(9) -0.0173(9)
    C13 0.0422(9) 0.0825(14) 0.0635(11) -0.0311(10) 0.0037(8) -0.0175(10)
    C14 0.0418(9) 0.0593(11) 0.0755(13) -0.0117(8) 0.0034(8) -0.0231(9)
    C15 0.0451(9) 0.0437(8) 0.0551(10) -0.0175(7) -0.0012(7) -0.0152(7)
    C16 0.0415(8) 0.0380(8) 0.0413(8) -0.0160(6) -0.0030(6) -0.0078(6)
    C17 0.0503(9) 0.0379(8) 0.0431(8) -0.0169(7) -0.0090(7) -0.0037(6)
    C18 0.0633(11) 0.0609(11) 0.0488(10) -0.0233(9) 0.0028(9) -0.0057(8)
    C19 0.0955(17) 0.0690(13) 0.0431(10) -0.0414(12) 0.0043(10) 0.0004(9)
    C20 0.0847(15) 0.0572(11) 0.0510(10) -0.0331(11) -0.0186(10) 0.0107(9)
_geom_special_details
;
 Bond distances, angles etc. have been calculated using the
 rounded fractional coordinates. All su's are estimated
 from the variances of the (full) variance-covariance matrix.
 The cell esds are taken into account in the estimation of
 distances, angles and torsion angles
;
loop_
    _geom_bond_atom_site_label_1
    _geom_bond_atom_site_label_2
    _geom_bond_site_symmetry_1
    _geom_bond_site_symmetry_2
    _geom_bond_distance
    _geom_bond_publ_flag
    S1 O1 . . 1.4305(14) no
    S1 O2 . . 1.4168(15) no
    S1 N1 . . 1.6529(13) no
    S1 C5 . . 1.7506(18) no
    O3 C8 . . 1.212(2) no
    O4 C17 . . 1.374(2) no
    O4 C20 . . 1.354(3) no
    N1 C8 . . 1.385(2) no
    C1 C2 . . 1.508(4) no
    N1 H1 . . 0.8600 no
    C2 C3 . . 1.394(4) no
    C2 C7 . . 1.379(3) no
    C3 C4 . . 1.368(3) no
    C4 C5 . . 1.383(3) no
    C5 C6 . . 1.379(3) no
    C6 C7 . . 1.379(3) no
    C8 C9 . . 1.490(2) no
    C9 C10 . . 1.489(3) no
    C9 C16 . . 1.343(2) no
    C10 C15 . . 1.385(2) no
    C10 C11 . . 1.384(3) no
    C11 C12 . . 1.381(3) no
    C12 C13 . . 1.371(3) no
    C13 C14 . . 1.369(3) no
    C14 C15 . . 1.384(3) no
    C16 C17 . . 1.436(2) no
    C17 C18 . . 1.342(3) no
    C18 C19 . . 1.426(3) no
    C19 C20 . . 1.314(4) no
    C1 H1A . . 0.9600 no
    C1 H1B . . 0.9600 no
    C1 H1C . . 0.9600 no
    C3 H3 . . 0.9300 no
    C4 H4 . . 0.9300 no
    C6 H6 . . 0.9300 no
    C7 H7 . . 0.9300 no
    C11 H11 . . 0.9300 no
    C12 H12 . . 0.9300 no
    C13 H13 . . 0.9300 no
    C14 H14 . . 0.9300 no
    C15 H15 . . 0.9300 no
    C16 H16 . . 0.9300 no
    C18 H18 . . 0.9300 no
    C19 H19 . . 0.9300 no
    C20 H20 . . 0.9300 no
loop_
    _geom_angle_atom_site_label_1
    _geom_angle_atom_site_label_2
    _geom_angle_atom_site_label_3
    _geom_angle_site_symmetry_1
    _geom_angle_site_symmetry_2
    _geom_angle_site_symmetry_3
    _geom_angle
    _geom_angle_publ_flag
    O1 S1 O2 . . . 118.76(8) no
    O1 S1 N1 . . . 103.46(8) no
    O1 S1 C5 . . . 109.41(8) no
    O2 S1 N1 . . . 109.21(7) no
    O2 S1 C5 . . . 110.00(9) no
    N1 S1 C5 . . . 104.98(7) no
    C17 O4 C20 . . . 107.00(17) no
    S1 N1 C8 . . . 123.08(13) no
    S1 N1 H1 . . . 118.00 no
    C8 N1 H1 . . . 118.00 no
    C3 C2 C7 . . . 118.2(2) no
    C1 C2 C7 . . . 121.3(2) no
    C1 C2 C3 . . . 120.5(2) no
    C2 C3 C4 . . . 121.2(3) no
    C3 C4 C5 . . . 119.2(2) no
    S1 C5 C4 . . . 118.85(15) no
    S1 C5 C6 . . . 120.12(14) no
    C4 C5 C6 . . . 120.99(17) no
    C5 C6 C7 . . . 118.76(19) no
    C2 C7 C6 . . . 121.6(2) no
    O3 C8 C9 . . . 123.90(15) no
    N1 C8 C9 . . . 114.94(15) no
    O3 C8 N1 . . . 121.15(15) no
    C10 C9 C16 . . . 124.12(14) no
    C8 C9 C10 . . . 120.46(13) no
    C8 C9 C16 . . . 115.38(16) no
    C11 C10 C15 . . . 118.34(18) no
    C9 C10 C15 . . . 121.55(16) no
    C9 C10 C11 . . . 120.11(15) no
    C10 C11 C12 . . . 120.69(17) no
    C11 C12 C13 . . . 120.3(2) no
    C12 C13 C14 . . . 119.8(2) no
    C13 C14 C15 . . . 120.26(18) no
    C10 C15 C14 . . . 120.62(18) no
    C9 C16 C17 . . . 127.63(18) no
    O4 C17 C18 . . . 109.06(15) no
    C16 C17 C18 . . . 136.58(17) no
    O4 C17 C16 . . . 114.34(16) no
    C17 C18 C19 . . . 106.2(2) no
    C18 C19 C20 . . . 107.4(2) no
    O4 C20 C19 . . . 110.31(19) no
    C2 C1 H1A . . . 110.00 no
    C2 C1 H1B . . . 109.00 no
    C2 C1 H1C . . . 109.00 no
    H1A C1 H1B . . . 109.00 no
    H1A C1 H1C . . . 109.00 no
    H1B C1 H1C . . . 109.00 no
    C2 C3 H3 . . . 119.00 no
    C4 C3 H3 . . . 119.00 no
    C3 C4 H4 . . . 120.00 no
    C5 C4 H4 . . . 120.00 no
    C5 C6 H6 . . . 121.00 no
    C7 C6 H6 . . . 121.00 no
    C2 C7 H7 . . . 119.00 no
    C6 C7 H7 . . . 119.00 no
    C10 C11 H11 . . . 120.00 no
    C12 C11 H11 . . . 120.00 no
    C11 C12 H12 . . . 120.00 no
    C13 C12 H12 . . . 120.00 no
    C12 C13 H13 . . . 120.00 no
    C14 C13 H13 . . . 120.00 no
    C13 C14 H14 . . . 120.00 no
    C15 C14 H14 . . . 120.00 no
    C10 C15 H15 . . . 120.00 no
    C14 C15 H15 . . . 120.00 no
    C9 C16 H16 . . . 116.00 no
    C17 C16 H16 . . . 116.00 no
    C17 C18 H18 . . . 127.00 no
    C19 C18 H18 . . . 127.00 no
    C18 C19 H19 . . . 126.00 no
    C20 C19 H19 . . . 126.00 no
    O4 C20 H20 . . . 125.00 no
    C19 C20 H20 . . . 125.00 no
loop_
    _geom_torsion_atom_site_label_1
    _geom_torsion_atom_site_label_2
    _geom_torsion_atom_site_label_3
    _geom_torsion_atom_site_label_4
    _geom_torsion_site_symmetry_1
    _geom_torsion_site_symmetry_2
    _geom_torsion_site_symmetry_3
    _geom_torsion_site_symmetry_4
    _geom_torsion
    _geom_torsion_publ_flag
    O1 S1 N1 C8 . . . . -178.32(12) no
    O2 S1 N1 C8 . . . . 54.28(14) no
    C5 S1 N1 C8 . . . . -63.63(14) no
    O1 S1 C5 C4 . . . . 55.32(16) no
    O2 S1 C5 C4 . . . . -172.53(14) no
    N1 S1 C5 C4 . . . . -55.15(16) no
    O1 S1 C5 C6 . . . . -122.64(14) no
    O2 S1 C5 C6 . . . . 9.51(16) no
    N1 S1 C5 C6 . . . . 126.88(14) no
    C17 O4 C20 C19 . . . . 1.2(3) no
    C20 O4 C17 C18 . . . . -0.8(2) no
    C20 O4 C17 C16 . . . . -179.35(17) no
    S1 N1 C8 O3 . . . . -3.6(2) no
    S1 N1 C8 C9 . . . . 175.84(11) no
    C3 C2 C7 C6 . . . . -1.0(3) no
    C1 C2 C7 C6 . . . . 179.1(2) no
    C1 C2 C3 C4 . . . . -179.5(2) no
    C7 C2 C3 C4 . . . . 0.6(3) no
    C2 C3 C4 C5 . . . . 0.4(3) no
    C3 C4 C5 S1 . . . . -178.90(16) no
    C3 C4 C5 C6 . . . . -1.0(3) no
    S1 C5 C6 C7 . . . . 178.49(14) no
    C4 C5 C6 C7 . . . . 0.6(3) no
    C5 C6 C7 C2 . . . . 0.4(3) no
    O3 C8 C9 C10 . . . . -173.10(15) no
    O3 C8 C9 C16 . . . . 9.3(2) no
    N1 C8 C9 C10 . . . . 7.5(2) no
    N1 C8 C9 C16 . . . . -170.18(14) no
    C16 C9 C10 C15 . . . . -114.84(18) no
    C8 C9 C16 C17 . . . . -176.14(15) no
    C10 C9 C16 C17 . . . . 6.3(3) no
    C8 C9 C10 C15 . . . . 67.7(2) no
    C8 C9 C10 C11 . . . . -112.25(17) no
    C16 C9 C10 C11 . . . . 65.2(2) no
    C9 C10 C15 C14 . . . . 178.43(15) no
    C9 C10 C11 C12 . . . . -179.51(15) no
    C15 C10 C11 C12 . . . . 0.5(2) no
    C11 C10 C15 C14 . . . . -1.6(2) no
    C10 C11 C12 C13 . . . . 0.9(3) no
    C11 C12 C13 C14 . . . . -1.1(3) no
    C12 C13 C14 C15 . . . . 0.1(3) no
    C13 C14 C15 C10 . . . . 1.3(3) no
    C9 C16 C17 O4 . . . . -165.28(16) no
    C9 C16 C17 C18 . . . . 16.7(3) no
    O4 C17 C18 C19 . . . . 0.1(2) no
    C16 C17 C18 C19 . . . . 178.2(2) no
    C17 C18 C19 C20 . . . . 0.6(3) no
    C18 C19 C20 O4 . . . . -1.2(3) no
loop_
    _geom_hbond_atom_site_label_D
    _geom_hbond_atom_site_label_H
    _geom_hbond_atom_site_label_A
    _geom_hbond_site_symmetry_A
    _geom_hbond_distance_DH
    _geom_hbond_distance_HA
    _geom_hbond_distance_DA
    _geom_hbond_angle_DHA
    _geom_hbond_publ_flag
    N1 H1 O1 2_657 0.86 2.30 2.904(2) 127 yes
    C4 H4 O1 2_657 0.93 2.55 3.427(3) 158 yes
    C12 H12 Cg1 2_666 0.93 2.81 3.664(2) 158 yes
data_II
_database_code_depnum_ccdc_archive 'CCDC 1478730'
_chemical_name_systematic
;\
(<i>E</i>)-2-(3-Methylphenyl)-<i>N</i>-(4-methylphenylsulfonyl)-\
3-phenylacrylamide
;
_chemical_name_common     ?
_chemical_formula_moiety     'C23 H21 N O3 S'
_chemical_formula_sum     'C23 H21 N O3 S'
_chemical_formula_structural     ?
_chemical_formula_iupac     'C23 H21 N O3 S'
_chemical_formula_weight     391.47
_chemical_melting_point     ?
_symmetry_cell_setting     triclinic
_symmetry_space_group_name_H-M     'P -1'
_symmetry_space_group_name_Hall     '-P 1'
loop_
    _space_group_symop_id
    _space_group_symop_operation_xyz
    1 x,y,z
    2 -x,-y,-z
_cell_length_a     9.2595(10)
_cell_length_b     10.1158(11)
_cell_length_c     11.9271(12)
_cell_angle_alpha     72.3960(10)
_cell_angle_beta     67.5180(10)
_cell_angle_gamma     79.3460(10)
_cell_volume     980.89(18)
_cell_formula_units_Z     2
_cell_measurement_reflns_used     5782
_cell_measurement_theta_min     2.39
_cell_measurement_theta_max     27.45
_cell_measurement_temperature     293
_cell_special_details
;
;
_exptl_crystal_description     'block'
_exptl_crystal_colour     'colorless'
_exptl_crystal_size_max     0.23
_exptl_crystal_size_mid     0.22
_exptl_crystal_size_min     0.19
_exptl_crystal_size_rad     ?
_exptl_crystal_density_diffrn     1.325
_exptl_crystal_density_meas     ?
_exptl_crystal_density_method     'Not Measured'
_exptl_crystal_F_000     412
_exptl_absorpt_coefficient_mu     0.189
_exptl_absorpt_correction_type     multi-scan
_exptl_absorpt_process_details
;
(SADABS; Bruker, 2008)
;
_exptl_absorpt_correction_T_min     0.9578
_exptl_absorpt_correction_T_max     0.9650
_exptl_special_details
;
;
_diffrn_ambient_temperature     293
_diffrn_radiation_type     'MoK\a'
_diffrn_radiation_wavelength     0.71073
_diffrn_radiation_source     'fine-focus sealed tube'
_diffrn_radiation_monochromator     graphite
_diffrn_measurement_device_type     'Bruker SMART CCD area-detector'
_diffrn_measurement_method     'phi and omega scans'
_diffrn_detector_area_resol_mean     18.4
_diffrn_reflns_number     7136
_diffrn_reflns_av_R_equivalents     0.0200
_diffrn_reflns_theta_min     1.91
_diffrn_reflns_theta_max     25.00
_diffrn_reflns_theta_full     25.00
_diffrn_measured_fraction_theta_max     0.995
_diffrn_measured_fraction_theta_full     0.995
_diffrn_reflns_limit_h_min     -11
_diffrn_reflns_limit_h_max     11
_diffrn_reflns_limit_k_min     -11
_diffrn_reflns_limit_k_max     12
_diffrn_reflns_limit_l_min     -13
_diffrn_reflns_limit_l_max     14
_diffrn_reflns_reduction_process
;
;
_refine_special_details
;
 Refinement on F^2^ for ALL reflections except those
 flagged by the user for potential systematic errors.
 Weighted R-factors wR and all goodnesses of fit S
 are based on F^2^, conventional R-factors R are based
 on F, with F set to zero for negative F^2^. The
 observed criterion of F^2^ > 2sigma(F^2^) is used only
 for calculating -R-factor-obs etc. and is not
 relevant to the choice of reflections for refinement.
 R-factors based on F^2^ are statistically about twice
 as large as those based on F, and R-factors based on
 ALL data will be even larger.
;
_reflns_number_total     3422
_reflns_number_gt     3082
_reflns_threshold_expression     I>2\s(I)
_refine_ls_structure_factor_coef     Fsqd
_refine_ls_matrix_type     full
_refine_ls_R_factor_all     0.0436
_refine_ls_R_factor_gt     0.0400
_refine_ls_wR_factor_gt     0.0991
_refine_ls_wR_factor_ref     0.1029
_refine_ls_goodness_of_fit_ref     1.002
_refine_ls_restrained_S_all     1.002
_refine_ls_number_reflns     3422
_refine_ls_number_parameters     255
_refine_ls_number_restraints     0
_refine_ls_number_constraints     ?
_refine_ls_hydrogen_treatment     constr
_refine_ls_weighting_scheme     calc
_refine_ls_weighting_details
         'calc w=1/[\s^2^(Fo^2^)+(0.0455P)^2^+0.4517P] where P=(Fo^2^+2Fc^2^)/3'
_atom_sites_solution_hydrogens     geom
_atom_sites_solution_primary     direct
_atom_sites_solution_secondary     difmap
_refine_ls_shift/su_max     0.020
_refine_ls_shift/su_mean     0.000
_refine_diff_density_max     0.244
_refine_diff_density_min     -0.352
_refine_ls_extinction_method     'none'
_refine_ls_abs_structure_details     ?
_refine_ls_abs_structure_Flack     .
loop_
    _atom_type_symbol
    _atom_type_description
    _atom_type_scat_dispersion_real
    _atom_type_scat_dispersion_imag
    _atom_type_scat_source
    C C 0.0033 0.0016 ' International Tables Vol C Tables 4.2.6.8 and 6.1.1.4'
    H H 0.0000 0.0000 ' International Tables Vol C Tables 4.2.6.8 and 6.1.1.4'
    N N 0.0061 0.0033 ' International Tables Vol C Tables 4.2.6.8 and 6.1.1.4'
    O O 0.0106 0.0060 ' International Tables Vol C Tables 4.2.6.8 and 6.1.1.4'
    S S 0.1246 0.1234 ' International Tables Vol C Tables 4.2.6.8 and 6.1.1.4'
_computing_data_collection
;
APEX2 (Bruker, 2008)
;
_computing_cell_refinement
;
SAINT (Bruker, 2008)
;
_computing_data_reduction
;
SAINT (Bruker, 2008)
;
_computing_structure_solution
;
SHELXS97 (Sheldrick, 2008)
;
_computing_structure_refinement
;
SHELXL97 (Sheldrick, 2008)
;
_computing_molecular_graphics
;
PLATON (Spek, 2009) and Mercury (Macrae <i>et al.</i>,  2008)
;
_computing_publication_material
;
SHELXTL (Sheldrick, 2008) and PLATON (Spek, 2009)
;
loop_
    _atom_site_type_symbol
    _atom_site_label
    _atom_site_fract_x
    _atom_site_fract_y
    _atom_site_fract_z
    _atom_site_U_iso_or_equiv
    _atom_site_thermal_displace_type
    _atom_site_calc_flag
    _atom_site_refinement_flags
    _atom_site_occupancy
    _atom_site_disorder_assembly
    _atom_site_disorder_group
    S S1 0.95790(5) 0.26449(4) 0.05551(4) 0.04360(10)
                                                    Uani d . 1.000 . .
    O O1 1.04900(15) 0.37065(13) -0.04088(12) 0.0547(4) Uani d . 1.000 . .
    O O2 0.90276(16) 0.16492(14) 0.02290(13) 0.0569(5) Uani d . 1.000 . .
    O O3 0.68817(16) 0.16464(13) 0.28061(14) 0.0597(5) Uani d . 1.000 . .
    N N1 0.80466(16) 0.35319(15) 0.13653(14) 0.0451(5) Uani d . 1.000 . .
    C C1 1.3053(3) -0.0307(3) 0.4111(2) 0.0727(9) Uani d . 1.000 . .
    C C2 1.2199(2) 0.0429(2) 0.32171(19) 0.0528(6) Uani d . 1.000 . .
    C C3 1.1116(3) -0.0221(2) 0.3086(3) 0.0722(8) Uani d . 1.000 . .
    C C4 1.0318(3) 0.0434(2) 0.2278(2) 0.0675(8) Uani d . 1.000 . .
    C C5 1.05970(19) 0.17789(17) 0.15828(17) 0.0428(5) Uani d . 1.000 . .
    C C6 1.1700(3) 0.2442(2) 0.1675(2) 0.0633(8) Uani d . 1.000 . .
    C C7 1.2484(3) 0.1761(2) 0.2490(2) 0.0693(8) Uani d . 1.000 . .
    C C8 0.68331(19) 0.28973(18) 0.24058(16) 0.0428(5) Uani d . 1.000 . .
    C C9 0.55006(18) 0.38643(17) 0.29569(16) 0.0386(5) Uani d . 1.000 . .
    C C10 0.44805(19) 0.32908(18) 0.40848(16) 0.0426(5) Uani d . 1.000 . .
    C C11 0.3048(2) 0.39036(19) 0.48921(16) 0.0429(5) Uani d . 1.000 . .
    C C12 0.1949(2) 0.2998(2) 0.57903(18) 0.0562(7) Uani d . 1.000 . .
    C C13 0.0586(3) 0.3480(3) 0.6607(2) 0.0681(8) Uani d . 1.000 . .
    C C14 0.0297(2) 0.4866(3) 0.6551(2) 0.0658(8) Uani d . 1.000 . .
    C C15 0.1372(3) 0.5781(2) 0.5689(2) 0.0640(7) Uani d . 1.000 . .
    C C16 0.2740(2) 0.5309(2) 0.48597(18) 0.0543(6) Uani d . 1.000 . .
    C C17 0.52982(18) 0.53233(17) 0.22211(15) 0.0394(5) Uani d . 1.000 . .
    C C18 0.60582(19) 0.63895(17) 0.22063(16) 0.0419(5) Uani d . 1.000 . .
    C C19 0.5787(2) 0.77626(19) 0.15814(18) 0.0526(6) Uani d . 1.000 . .
    C C20 0.4696(3) 0.8034(2) 0.0996(2) 0.0756(8) Uani d . 1.000 . .
    C C21 0.3957(3) 0.6992(3) 0.0975(3) 0.0837(10) Uani d . 1.000 . .
    C C22 0.4264(2) 0.5634(2) 0.1573(2) 0.0606(7) Uani d . 1.000 . .
    C C23 0.6632(3) 0.8906(2) 0.1559(2) 0.0737(8) Uani d . 1.000 . .
    H H1 0.80020 0.44260 0.11300 0.0540 Uiso c R 1.000 . .
    H H1A 1.23480 -0.03780 0.49580 0.1090 Uiso c R 1.000 . .
    H H1B 1.39150 0.02090 0.39490 0.1090 Uiso c R 1.000 . .
    H H1C 1.34430 -0.12220 0.39960 0.1090 Uiso c R 1.000 . .
    H H3 1.09170 -0.11290 0.35580 0.0870 Uiso c R 1.000 . .
    H H4 0.95940 -0.00300 0.22020 0.0810 Uiso c R 1.000 . .
    H H6 1.19150 0.33430 0.11900 0.0760 Uiso c R 1.000 . .
    H H7 1.32280 0.22150 0.25500 0.0830 Uiso c R 1.000 . .
    H H10 0.47200 0.23520 0.44070 0.0510 Uiso c R 1.000 . .
    H H12 0.21380 0.20500 0.58400 0.0670 Uiso c R 1.000 . .
    H H13 -0.01370 0.28600 0.71960 0.0820 Uiso c R 1.000 . .
    H H14 -0.06280 0.51920 0.70970 0.0790 Uiso c R 1.000 . .
    H H15 0.11800 0.67230 0.56630 0.0770 Uiso c R 1.000 . .
    H H16 0.34570 0.59370 0.42760 0.0650 Uiso c R 1.000 . .
    H H18 0.67690 0.61820 0.26250 0.0500 Uiso c R 1.000 . .
    H H20 0.44570 0.89480 0.06040 0.0910 Uiso c R 1.000 . .
    H H21 0.32450 0.72020 0.05570 0.1000 Uiso c R 1.000 . .
    H H22 0.37780 0.49260 0.15420 0.0730 Uiso c R 1.000 . .
    H H23A 0.74480 0.91580 0.07570 0.1100 Uiso c R 1.000 . .
    H H23B 0.70830 0.85900 0.22060 0.1100 Uiso c R 1.000 . .
    H H23C 0.59060 0.97000 0.16980 0.1100 Uiso c R 1.000 . .
loop_
    _atom_site_aniso_label
    _atom_site_aniso_U_11
    _atom_site_aniso_U_22
    _atom_site_aniso_U_33
    _atom_site_aniso_U_12
    _atom_site_aniso_U_13
    _atom_site_aniso_U_23
    S1 0.0405(2) 0.0405(2) 0.0452(3) -0.0018(2) -0.0106(2) -0.0112(2)
    O1 0.0506(7) 0.0506(7) 0.0466(7) -0.0047(6) -0.0035(6) -0.0068(6)
    O2 0.0592(8) 0.0539(8) 0.0666(9) -0.0005(6) -0.0276(7) -0.0231(7)
    O3 0.0540(8) 0.0372(7) 0.0687(9) -0.0055(6) -0.0057(7) -0.0057(6)
    N1 0.0395(8) 0.0350(7) 0.0501(9) -0.0023(6) -0.0074(6) -0.0071(6)
    C1 0.0784(15) 0.0720(15) 0.0750(15) 0.0034(12) -0.0401(13) -0.0171(12)
    C2 0.0521(11) 0.0516(11) 0.0550(11) 0.0029(8) -0.0188(9) -0.0178(9)
    C3 0.0748(14) 0.0441(11) 0.0995(18) -0.0114(10) -0.0474(14) 0.0052(11)
    C4 0.0659(13) 0.0444(11) 0.0996(17) -0.0145(9) -0.0470(13) 0.0009(11)
    C5 0.0381(9) 0.0391(9) 0.0479(10) -0.0021(7) -0.0104(7) -0.0132(7)
    C6 0.0806(15) 0.0465(11) 0.0705(14) -0.0199(10) -0.0357(12) -0.0049(10)
    C7 0.0858(16) 0.0602(13) 0.0792(15) -0.0231(11) -0.0462(13) -0.0091(11)
    C8 0.0392(9) 0.0405(9) 0.0462(10) -0.0066(7) -0.0135(7) -0.0072(8)
    C9 0.0353(8) 0.0389(9) 0.0424(9) -0.0058(7) -0.0150(7) -0.0080(7)
    C10 0.0421(9) 0.0403(9) 0.0451(10) -0.0073(7) -0.0159(8) -0.0072(7)
    C11 0.0410(9) 0.0501(10) 0.0359(9) -0.0088(7) -0.0120(7) -0.0075(7)
    C12 0.0557(11) 0.0594(12) 0.0504(11) -0.0194(9) -0.0073(9) -0.0154(9)
    C13 0.0538(12) 0.0868(16) 0.0556(12) -0.0284(11) 0.0036(10) -0.0227(11)
    C14 0.0470(11) 0.0891(17) 0.0547(12) -0.0032(11) -0.0042(9) -0.0280(12)
    C15 0.0663(13) 0.0598(12) 0.0554(12) 0.0057(10) -0.0132(10) -0.0167(10)
    C16 0.0537(11) 0.0515(11) 0.0453(10) -0.0060(9) -0.0068(9) -0.0074(8)
    C17 0.0324(8) 0.0425(9) 0.0369(8) -0.0024(7) -0.0082(7) -0.0067(7)
    C18 0.0389(9) 0.0418(9) 0.0403(9) -0.0023(7) -0.0119(7) -0.0067(7)
    C19 0.0506(10) 0.0417(10) 0.0511(11) -0.0034(8) -0.0076(9) -0.0048(8)
    C20 0.0734(15) 0.0528(13) 0.0834(16) -0.0018(11) -0.0364(13) 0.0165(11)
    C21 0.0796(16) 0.0807(17) 0.0924(18) -0.0071(13) -0.0594(15) 0.0143(14)
    C22 0.0561(12) 0.0641(13) 0.0659(13) -0.0120(10) -0.0339(10) -0.0019(10)
    C23 0.0822(16) 0.0438(11) 0.0838(16) -0.0112(10) -0.0195(13) -0.0091(11)
_geom_special_details
;
 Bond distances, angles etc. have been calculated using the
 rounded fractional coordinates. All su's are estimated
 from the variances of the (full) variance-covariance matrix.
 The cell esds are taken into account in the estimation of
 distances, angles and torsion angles
;
loop_
    _geom_bond_atom_site_label_1
    _geom_bond_atom_site_label_2
    _geom_bond_site_symmetry_1
    _geom_bond_site_symmetry_2
    _geom_bond_distance
    _geom_bond_publ_flag
    S1 O2 . . 1.4161(16) no
    S1 O1 . . 1.4258(14) no
    S1 N1 . . 1.6605(16) no
    S1 C5 . . 1.7571(19) no
    O3 C8 . . 1.209(2) no
    N1 C8 . . 1.390(2) no
    C1 C2 . . 1.504(3) no
    N1 H1 . . 0.8600 no
    C2 C3 . . 1.374(4) no
    C2 C7 . . 1.374(3) no
    C3 C4 . . 1.375(4) no
    C4 C5 . . 1.374(3) no
    C5 C6 . . 1.374(3) no
    C6 C7 . . 1.377(4) no
    C8 C9 . . 1.495(3) no
    C9 C10 . . 1.341(2) no
    C9 C17 . . 1.491(2) no
    C10 C11 . . 1.467(3) no
    C11 C16 . . 1.389(3) no
    C11 C12 . . 1.393(3) no
    C12 C13 . . 1.378(3) no
    C13 C14 . . 1.364(4) no
    C14 C15 . . 1.374(3) no
    C15 C16 . . 1.384(3) no
    C17 C22 . . 1.386(3) no
    C17 C18 . . 1.385(3) no
    C18 C19 . . 1.391(3) no
    C19 C20 . . 1.380(3) no
    C19 C23 . . 1.500(3) no
    C20 C21 . . 1.370(4) no
    C21 C22 . . 1.377(4) no
    C1 H1A . . 0.9600 no
    C1 H1B . . 0.9600 no
    C1 H1C . . 0.9600 no
    C3 H3 . . 0.9300 no
    C4 H4 . . 0.9300 no
    C6 H6 . . 0.9300 no
    C7 H7 . . 0.9300 no
    C10 H10 . . 0.9300 no
    C12 H12 . . 0.9300 no
    C13 H13 . . 0.9300 no
    C14 H14 . . 0.9300 no
    C15 H15 . . 0.9300 no
    C16 H16 . . 0.9300 no
    C18 H18 . . 0.9300 no
    C20 H20 . . 0.9300 no
    C21 H21 . . 0.9300 no
    C22 H22 . . 0.9300 no
    C23 H23A . . 0.9600 no
    C23 H23B . . 0.9600 no
    C23 H23C . . 0.9600 no
loop_
    _geom_angle_atom_site_label_1
    _geom_angle_atom_site_label_2
    _geom_angle_atom_site_label_3
    _geom_angle_site_symmetry_1
    _geom_angle_site_symmetry_2
    _geom_angle_site_symmetry_3
    _geom_angle
    _geom_angle_publ_flag
    O2 S1 O1 . . . 119.71(8) no
    O2 S1 N1 . . . 108.68(9) no
    O2 S1 C5 . . . 109.20(9) no
    O1 S1 N1 . . . 103.40(8) no
    O1 S1 C5 . . . 109.12(9) no
    N1 S1 C5 . . . 105.77(8) no
    S1 N1 C8 . . . 123.08(13) no
    S1 N1 H1 . . . 118.00 no
    C8 N1 H1 . . . 118.00 no
    C1 C2 C3 . . . 120.9(2) no
    C1 C2 C7 . . . 121.6(2) no
    C3 C2 C7 . . . 117.5(2) no
    C2 C3 C4 . . . 121.8(2) no
    C3 C4 C5 . . . 119.5(2) no
    C4 C5 C6 . . . 119.8(2) no
    S1 C5 C4 . . . 120.43(17) no
    S1 C5 C6 . . . 119.78(15) no
    C5 C6 C7 . . . 119.5(2) no
    C2 C7 C6 . . . 121.9(2) no
    N1 C8 C9 . . . 115.33(15) no
    O3 C8 N1 . . . 120.79(17) no
    O3 C8 C9 . . . 123.88(17) no
    C10 C9 C17 . . . 124.16(16) no
    C8 C9 C10 . . . 115.24(16) no
    C8 C9 C17 . . . 120.42(15) no
    C9 C10 C11 . . . 130.45(17) no
    C12 C11 C16 . . . 117.83(18) no
    C10 C11 C12 . . . 117.32(17) no
    C10 C11 C16 . . . 124.79(17) no
    C11 C12 C13 . . . 121.2(2) no
    C12 C13 C14 . . . 120.0(2) no
    C13 C14 C15 . . . 120.0(2) no
    C14 C15 C16 . . . 120.4(2) no
    C11 C16 C15 . . . 120.46(19) no
    C18 C17 C22 . . . 118.86(17) no
    C9 C17 C18 . . . 122.21(16) no
    C9 C17 C22 . . . 118.87(17) no
    C17 C18 C19 . . . 121.81(17) no
    C18 C19 C23 . . . 121.31(19) no
    C20 C19 C23 . . . 121.30(19) no
    C18 C19 C20 . . . 117.38(18) no
    C19 C20 C21 . . . 121.7(2) no
    C20 C21 C22 . . . 120.2(3) no
    C17 C22 C21 . . . 119.9(2) no
    C2 C1 H1A . . . 110.00 no
    C2 C1 H1B . . . 109.00 no
    C2 C1 H1C . . . 109.00 no
    H1A C1 H1B . . . 109.00 no
    H1A C1 H1C . . . 109.00 no
    H1B C1 H1C . . . 109.00 no
    C2 C3 H3 . . . 119.00 no
    C4 C3 H3 . . . 119.00 no
    C3 C4 H4 . . . 120.00 no
    C5 C4 H4 . . . 120.00 no
    C5 C6 H6 . . . 120.00 no
    C7 C6 H6 . . . 120.00 no
    C2 C7 H7 . . . 119.00 no
    C6 C7 H7 . . . 119.00 no
    C9 C10 H10 . . . 115.00 no
    C11 C10 H10 . . . 115.00 no
    C11 C12 H12 . . . 119.00 no
    C13 C12 H12 . . . 119.00 no
    C12 C13 H13 . . . 120.00 no
    C14 C13 H13 . . . 120.00 no
    C13 C14 H14 . . . 120.00 no
    C15 C14 H14 . . . 120.00 no
    C14 C15 H15 . . . 120.00 no
    C16 C15 H15 . . . 120.00 no
    C11 C16 H16 . . . 120.00 no
    C15 C16 H16 . . . 120.00 no
    C17 C18 H18 . . . 119.00 no
    C19 C18 H18 . . . 119.00 no
    C19 C20 H20 . . . 119.00 no
    C21 C20 H20 . . . 119.00 no
    C20 C21 H21 . . . 120.00 no
    C22 C21 H21 . . . 120.00 no
    C17 C22 H22 . . . 120.00 no
    C21 C22 H22 . . . 120.00 no
    C19 C23 H23A . . . 109.00 no
    C19 C23 H23B . . . 109.00 no
    C19 C23 H23C . . . 109.00 no
    H23A C23 H23B . . . 109.00 no
    H23A C23 H23C . . . 109.00 no
    H23B C23 H23C . . . 110.00 no
loop_
    _geom_torsion_atom_site_label_1
    _geom_torsion_atom_site_label_2
    _geom_torsion_atom_site_label_3
    _geom_torsion_atom_site_label_4
    _geom_torsion_site_symmetry_1
    _geom_torsion_site_symmetry_2
    _geom_torsion_site_symmetry_3
    _geom_torsion_site_symmetry_4
    _geom_torsion
    _geom_torsion_publ_flag
    O2 S1 N1 C8 . . . . 51.45(17) no
    O1 S1 N1 C8 . . . . 179.65(15) no
    C5 S1 N1 C8 . . . . -65.69(17) no
    O2 S1 C5 C4 . . . . -22.48(19) no
    O1 S1 C5 C4 . . . . -155.02(16) no
    N1 S1 C5 C4 . . . . 94.32(17) no
    O2 S1 C5 C6 . . . . 156.34(16) no
    O1 S1 C5 C6 . . . . 23.79(19) no
    N1 S1 C5 C6 . . . . -86.87(18) no
    S1 N1 C8 C9 . . . . -175.81(13) no
    S1 N1 C8 O3 . . . . 3.5(3) no
    C1 C2 C3 C4 . . . . 179.8(2) no
    C3 C2 C7 C6 . . . . 1.3(3) no
    C1 C2 C7 C6 . . . . -179.7(2) no
    C7 C2 C3 C4 . . . . -1.2(4) no
    C2 C3 C4 C5 . . . . -0.4(4) no
    C3 C4 C5 C6 . . . . 1.8(3) no
    C3 C4 C5 S1 . . . . -179.38(19) no
    S1 C5 C6 C7 . . . . 179.47(17) no
    C4 C5 C6 C7 . . . . -1.7(3) no
    C5 C6 C7 C2 . . . . 0.2(3) no
    O3 C8 C9 C10 . . . . 12.7(3) no
    O3 C8 C9 C17 . . . . -162.47(18) no
    N1 C8 C9 C10 . . . . -168.01(17) no
    N1 C8 C9 C17 . . . . 16.8(2) no
    C8 C9 C10 C11 . . . . -179.30(19) no
    C17 C9 C10 C11 . . . . -4.3(3) no
    C8 C9 C17 C18 . . . . -85.9(2) no
    C8 C9 C17 C22 . . . . 96.9(2) no
    C10 C9 C17 C18 . . . . 99.4(2) no
    C10 C9 C17 C22 . . . . -77.8(2) no
    C9 C10 C11 C12 . . . . 158.7(2) no
    C9 C10 C11 C16 . . . . -24.1(3) no
    C10 C11 C12 C13 . . . . 178.6(2) no
    C16 C11 C12 C13 . . . . 1.1(3) no
    C10 C11 C16 C15 . . . . -177.9(2) no
    C12 C11 C16 C15 . . . . -0.8(3) no
    C11 C12 C13 C14 . . . . -0.4(4) no
    C12 C13 C14 C15 . . . . -0.7(4) no
    C13 C14 C15 C16 . . . . 1.1(4) no
    C14 C15 C16 C11 . . . . -0.3(3) no
    C9 C17 C18 C19 . . . . -175.89(17) no
    C22 C17 C18 C19 . . . . 1.3(3) no
    C9 C17 C22 C21 . . . . 174.5(2) no
    C18 C17 C22 C21 . . . . -2.8(3) no
    C17 C18 C19 C20 . . . . 1.5(3) no
    C17 C18 C19 C23 . . . . -179.25(18) no
    C18 C19 C20 C21 . . . . -3.0(3) no
    C23 C19 C20 C21 . . . . 177.8(2) no
    C19 C20 C21 C22 . . . . 1.6(4) no
    C20 C21 C22 C17 . . . . 1.4(4) no
loop_
    _geom_hbond_atom_site_label_D
    _geom_hbond_atom_site_label_H
    _geom_hbond_atom_site_label_A
    _geom_hbond_site_symmetry_A
    _geom_hbond_distance_DH
    _geom_hbond_distance_HA
    _geom_hbond_distance_DA
    _geom_hbond_angle_DHA
    _geom_hbond_publ_flag
    N1 H1 O1 2_765 0.86 2.31 3.038(2) 143 yes
    C21 H21 O2 2_665 0.93 2.57 3.468(4) 163 yes
    C16 H16 Cg3 1_555 0.93 2.88 3.617(2) 137 yes
    C18 H18 Cg2 2_666 0.93 2.83 3.646(2) 168 yes
